# Supplementary material for: Retinal transcriptome sequencing sheds light on the adaptation to nocturnal and diurnal lifestyles in raptors
Source: Sci Rep. 2016 Sep 20;6:33578. doi: 10.1038/srep33578 (PMC5028738; doi:10.1038/srep33578)
Supplement: Supplementary Dataset 1 [file srep33578-s2.xls]

## Sheet: Sheet1
Supplementary Table 4 Genes sequences used in this study. Black dots show available sequences and crosses show unavailable sequences.
Genes	Falco tinnunculus	Falco subbuteo	Upupa epops	Picus canus	Tyto longimembris	Athene noctua	Otus bakkamoena	Otus scops	Asio otus	Bubo bubo	Elanus caeruleus	Aegypius monachus	Accipiter virgatus	Circus melanoleucos	Butastur indicus	Falco cherrug	Falco peregrinus	Colius striatus	Leptosomus discolor	Apaloderma vittatum	Buceros rhinoceros	Merops nubicus	Picoides pubescens	Tyto alba	Haliaeetus albicilla	Haliaeetus leucocephalus
ABCA4	●	×	●	×	●	●	●	●	●	●	●	●	●	●	●	XM_005445578.1	XM_005237287.1	×	XM_009948935.1	×	XM_010132601.1	×	×	×	×	XM_010582658.1
ARR3	●	●	×	●	×	●	●	●	●	●	●	●	×	●	●	XM_005440982.1	XM_005242623.1	×	XM_009960763.1	×	×	×	XM_009896857.1	×	×	XM_010572372.1
ATP8A2	●	●	●	●	●	×	●	●	●	×	×	×	●	●	×	XM_005446455.1	×	×	×	×	×	×	×	×	×	XM_010572666.1
ATP8B1	●	●	●	●	×	●	●	●	●	●	●	●	●	●	●	XM_005437978.1	XM_005242914.1	×	XM_009961151.1	XM_009865716.1	XM_010138417.1	XM_008942972.1	×	×	×	XM_010583087.1
BBS4	×	●	●	●	●	●	●	●	×	●	●	●	●	●	●	XM_005437515.1	×	×	XM_009959027.1	XM_009864306.1	XM_010133185.1	XM_008947235.1	XM_009907007.1	XM_009968176.1	XR_718467.1	XR_774614.1
BHLHE23	×	●	×	●	●	●	●	●	●	×	×	×	×	●	●	XM_005445017.1	XM_005239935.1	×	×	×	×	×	XM_009909974.1	×	×	XM_010569527.1
CACNA2D4	●	●	●	●	●	×	●	●	●	●	●	●	●	●	●	XM_005440879.1	XM_013302705.1	XM_010202073.1	×	XM_009875440.1	×	×	XM_009911644.1	×	×	XM_010566340.1
CACNB2	●	●	×	×	●	●	×	●	●	●	●	●	●	●	●	XM_005432154.1	XM_005228843.1	×	XM_009958390.1	XM_009870194.1	×	×	×	×	XM_009924541.1	×
CACNB4	●	●	×	×	×	×	●	●	●	●	●	●	●	●	●	XM_005432669.1	XM_013303203.1	XM_010196585.1	×	×	×	XM_008947688.1	XM_009909439.1	×	×	XM_010563078.1
CCDC66	●	●	×	●	●	●	●	×	●	●	●	×	●	●	×	XM_005432499.1	XM_013303825.1	×	XM_009947348.1	XM_009874853.1	XM_010145053.1	×	XM_009910020.1	×	XM_009912491.1	XM_010572607.1
CHRNB2	●	●	×	●	●	●	●	●	●	●	●	●	●	×	●	×	×	×	×	×	×	×	×	×	×	×
CLN5	●	×	×	●	×	×	●	●	●	●	●	●	●	●	●	XM_005436224.1	XM_013295966.1	XM_010195303.1	XM_009955908.1	XM_009877956.1	XM_010134264.1	XM_008935488.1	XM_009911738.1	XM_009971647.1	XM_009924203.1	XM_010578341.1
CLN6	×	×	●	●	●	×	●	●	●	●	●	●	●	●	●	XM_005443429.1	XM_005235099.2	XM_010206153.1	XM_009955589.1	XM_009878697.1	XM_010141914.1	XM_008939374.1	XM_009903928.1	XM_009973675.1	XM_009919273.1	XM_010572319.1
CLN8	●	●	●	●	×	●	●	●	●	●	●	●	●	●	●	XM_005433993.1	XM_005238134.2	XM_010197805.1	XM_009961118.1	XM_009874963.1	XM_010139986.1	XM_008940123.1	XM_009910261.1	XM_009966112.1	XM_009922007.1	XM_010566735.1
CNGA1	●	●	●	●	●	●	●	●	●	●	●	●	●	×	●	×	XM_005232154.1	XM_010200484.1	XM_009958198.1	XM_009877384.1	XM_010134680.1	XM_008942537.1	XM_009899291.1	XM_009964074.1	XM_009919198.1	XM_010574556.1
CNGA3	●	●	●	●	●	●	×	●	●	●	×	●	●	●	●	XM_005444736.2	XM_005228684.2	×	XM_009960398.1	×	XM_010141844.1	XM_008949512.1	×	×	XM_009917872.1	×
CNGB1	●	●	×	●	×	×	●	×	●	●	●	●	●	●	●	×	×	×	×	×	×	×	×	×	×	×
CNGB3	●	●	●	×	●	×	×	●	●	×	×	●	●	●	●	XM_014285122.1	XM_013295630.1	×	×	×	XM_010134214.1	XM_008944848.1	×	XM_009964808.1	XM_009920896.1	XM_010568156.1
CNIH2	●	●	●	●	×	●	●	●	●	●	●	×	●	●	●	×	×	×	×	×	×	×	×	×	×	×
COL11A1	×	×	×	●	●	●	●	×	×	●	×	●	●	●	×	×	×	×	×	×	×	×	×	×	×	×
COL2A1	●	●	×	×	●	●	×	×	×	●	●	●	●	●	●	×	×	×	×	×	×	×	×	×	×	×
CRABP1	●	●	●	●	●	●	●	●	●	●	●	●	●	●	●	XM_005434111.1	XM_005240749.1	XM_010199968.1	XM_009953452.1	XM_009873562.1	XM_010141307.1	XM_008935942.1	XM_009897871.1	XM_009963720.1	XM_009916638.1	XM_010571666.1
CRABP2	●	×	×	●	●	●	●	●	●	●	×	×	×	●	●	×	×	×	×	×	×	×	×	×	×	×
CRDS2	×	×	×	●	●	●	●	●	●	●	×	×	●	●	●	×	XM_005243758.2	×	XM_009960385.1	XM_009868673.1	XM_010142386.1	XM_008948871.1	XM_009898951.1	XM_009962855.1	XM_009915742.1	XM_010580032.1
CRYBA1	●	●	●	●	●	●	●	●	●	●	●	●	●	●	●	XM_005439757.1	XM_013301610.1	XM_010207046.1	XM_009962189.1	×	×	XM_008937900.1	XM_009903324.1	×	×	XM_010573676.1
CRYBB2	●	●	×	●	●	●	●	●	●	●	●	●	●	●	●	XM_005439559.1	XM_005230490.1	×	×	×	×	×	×	×	×	XM_010582050.1
DMD	●	●	●	●	●	●	●	●	●	×	●	×	●	●	●	×	×	×	×	×	×	×	×	×	×	×
DNAJC19	●	●	●	●	×	●	●	●	●	●	×	●	●	×	●	XM_005442209.1	XM_005232938.2	XM_010200960.1	XM_009961053.1	XM_009869368.1	XM_010136200.1	XM_008943676.1	XM_009903554.1	×	XM_009924186.1	XM_010572933.1
EPAS1	×	×	●	●	●	●	●	●	●	●	×	●	×	×	×	XM_005436313.1	XM_013300199.1	XM_010208219.1	XM_009952797.1	×	XM_010140070.1	XM_008935633.1	XM_009910631.1	XM_009973857.1	XM_009924614.1	XM_010576538.1
EPHB2	●	●	×	×	●	×	×	×	●	●	●	×	×	●	×	×	×	×	×	×	×	×	×	×	×	×
EYS	●	●	×	×	●	●	×	●	●	×	●	×	×	●	●	×	×	×	×	×	×	×	×	×	×	×
GABRR2	×	×	●	×	×	×	×	×	×	●	×	●	●	●	×	XM_005434046.1	×	×	×	×	XM_010139204.1	×	XM_009897572.1	×	XM_009923296.1	XM_010565696.1
GJA10	×	×	×	●	●	×	×	×	●	●	×	●	×	●	●	XM_005434066.1	×	×	×	×	XM_010140518.1	×	XM_009897579.1	XM_009976754.1	×	XM_010565811.1
GJC1	●	●	●	●	●	●	●	●	●	●	●	●	●	●	●	XM_005446983.1	XM_005234905.1	XM_010200932.1	XM_009949876.1	×	XM_010138598.1	XM_008939632.1	×	XM_009976123.1	XM_009917863.1	XM_010561320.1
GJD2	●	●	●	×	●	●	●	●	●	×	●	●	●	×	●	×	XM-005234615.1	XM_010204580.1	XM_009962114.1	XM_009871725.1	XM_010145239.1	XM_008938118.1	XM_009911700.1	XM_009969684.1	XM_009929318.1	XM_010574233.1
GLRA1	×	●	●	×	●	●	×	●	●	●	●	●	●	●	●	XM_005440589.1	XM_005231809.1	×	XM_009960006.1	XM_009875504.1	×	XM_008941181.1	XM_009910685.1	XM_009975304.1	XM_009918553.1	XM_010578961.1
GLRB	●	●	●	●	●	●	●	●	●	●	●	●	●	●	●	XM_005438644.1	×	XM_010206494.1	XM_009954356.1	×	XM_010135089.1	XM_008939997.1	XM_009898530.1	XM_009973736.1	XM_009912518.1	XM_010586098.1
GNAT1	×	×	×	●	●	×	●	●	●	●	●	●	×	×	×	XM_005432729.1	XM_005229797.1	XM_010206160.1	XM_009959189.1	×	×	×	XM_009907649.1	×	×	XM_010572899.1
GNAT2	●	●	●	●	●	×	×	×	×	×	●	×	●	●	●	XM_005447007.1	XM_005239612.1	×	×	×	×	×	×	×	×	XM_010584582.1
GNB1	●	●	●	●	●	●	●	●	●	●	●	●	×	●	●	XM_014278846.1	XM_013299617.1	XM_010204961.1	XM_009952373.1	×	XM_010145126.1	XM_008936624.1	XM_009906809.1	×	XM_009921518.1	XM_010577455.1
GNB3	●	●	●	●	●	●	●	●	×	●	●	●	●	●	×	XM_005434323.2	XM_005235358.2	XM_010210420.1	XM_009956851.1	XM_009865753.1	XM_010141495.1	×	×	XM_009962260.1	XM_009920688.1	XM_010567574.1
GNB5	●	×	●	●	●	●	●	●	×	●	●	●	●	●	●	XM_005435521.2	XM_005241438.1	XM_010199805.1	XM_009958800.1	XM_009875792.1	×	×	XM_009906453.1	XM_009969937.1	×	XM_010571832.1
GNGT2	●	●	●	●	●	●	●	×	●	●	●	●	●	●	×	XM_005440051.2	XM_005236549.2	XM_010198862.1	×	XM_009864694.1	XM_010139958.1	XM_008948756.1	XM_009900126.1	×	XM_009923758.1	×
GPR98	×	×	×	●	×	●	×	●	●	●	×	×	●	●	●	XM_005443410.1	×	×	XM_009954056.1	×	×	×	XM_009900198.1	×	×	XM_010578035.1
GRK1	●	●	×	×	×	●	●	●	●	●	×	●	●	●	●	×	×	×	×	×	×	×	×	×	×	XM_010571164.1
GRK7	●	●	●	●	●	●	●	●	●	●	●	●	●	●	●	XM_005443663.2	XM_005237711.2	×	XM_009947434.1	XM_009869427.1	XM_010146089.1	×	XM_009900946.1	XM_009974265.1	XM_009919940.1	XM_010568334.1
GUCA1A	●	●	×	●	●	●	×	×	×	×	●	●	●	●	●	XM_005447103.1	XM_005230315.1	XM_010206368.1	XM_009956159.1	XM_009876033.1	XM_010136441.1	XM_008940690.1	XM_009896251.1	XM_009965774.1	×	XM_010578976.1
GUCA1B	×	●	×	●	●	●	●	●	×	●	×	×	●	●	●	XM_005447102.1	XM_005230316.1	XM_010206367.1	XM_009956158.1	XM_009876032.1	XM_010136440.1	XM_008947904.1	XM_009896262.1	XM_009972446.1	XM_009927801.1	×
GUCA1C	●	●	●	●	●	×	×	×	×	×	●	●	●	●	●	XM_005440523.1	XM_005237458.1	×	×	×	×	×	XM_009896984.1	×	×	×
GUCY2D	●	●	●	●	●	●	●	●	●	●	●	●	●	●	●	×	×	×	×	×	×	×	×	×	×	×
GUCY2F	●	×	×	●	●	●	●	×	●	●	●	●	●	●	●	XM_005440969.1	XM_005231153.1	×	×	×	XM_010145269.1	XM_008947089.1	XM_009906949.1	×	×	XM_010576748.1
HBEGF	●	●	×	●	×	×	●	●	●	●	●	×	●	●	●	XM_005434835.1	XM_005238878.2	XM_010210203.1	XM_009953388.1	XM_009878712.1	×	XM_008937702.1	XM_009905415.1	XM_009967765.1	XM_009921059.1	XM_010565979.1
HCN1	×	×	●	●	×	●	●	×	×	●	●	●	●	●	●	×	×	×	×	×	×	×	×	×	×	×
ISL1	×	●	×	×	●	×	●	●	●	●	●	●	●	●	●	×	×	×	×	×	×	×	×	×	×	×
KCNA2	×	●	●	×	×	×	●	×	●	×	●	●	●	●	×	XM_005447014.1	XM_005239621.2	XM_010198834.1	XM_009949911.1	XM_009864572.1	XM_010138577.1	XM_008942991.1	XM_009904330.1	XM_009976724.1	XM_009924330.1	XM_010584602.1
LAMB2	×	●	●	●	●	×	●	×	×	×	●	●	●	●	●	×	×	×	×	×	×	×	XM_009905947.1	×	×	XM_010573465.1
LAMC3	×	●	●	●	×	×	●	×	●	●	×	●	●	●	×	XM_005442178.1	XM_005231306.1	×	XM_009960982.1	×	×	×	XM_009896259.1	×	×	XM_010570904.1
LUM	●	●	●	●	●	●	×	●	●	●	●	●	●	●	●	XM_005446302.1	XM_005242658.1	XM_010203301.1	XM_009959851.1	XM_009866989.1	XM_010133758.1	XM_008949296.1	XM_009905992.1	XM_009974683.1	×	XM_010561861.1
LWS	●	●	●	●	●	●	●	●	●	●	●	●	●	●	●	×	×	×	×	×	×	×	×	×	×	×
MYO5A	●	●	×	●	●	●	●	●	●	×	●	●	●	●	×	XM_005435519.1	XM_013302411.1	×	XM_009950439.1	XM_009864345.1	XM_010132528.1	×	XM_009906451.1	XM_009962687.1	×	XM_010572280.1
MYO7A	●	●	×	●	●	●	●	●	●	×	●	●	●	●	●	×	×	×	×	×	×	×	×	×	×	×
NAV2	●	●	×	●	●	●	×	×	●	●	●	●	●	●	●	×	XM_005240332.2	XM_010207208.1	×	XM_009864352.1	XM_010139801.1	XM_008942673.1	XM_009903783.1	×	XM_009923614.1	XM_010563699.1
NOB1	●	●	●	●	●	●	●	●	●	●	●	●	●	●	●	XM_005432346.1	XM_013297656.1	×	XM_009958563.1	×	XM_010133529.1	×	XM_009904489.1	×	XM_009929370.1	XM_010579531.1
NR2E1	●	●	●	●	●	●	×	●	●	●	●	×	●	●	×	XM_005445764.1	XM_005244071.2	XM_010207251.1	XM_009950587.1	XM_009872188.1	XM_010144615.1	XM_008938123.1	XM_009896455.1	XM_009968885.1	XM_009924560.1	XM_010573451.1
NRP1	●	●	●	●	●	●	●	●	●	×	●	●	×	●	●	XM_005442255.1	XM_005233903.2	XM_010202042.1	XM_009952709.1	XM_009865687.1	XM_010132693.1	×	XM_009896925.1	XM_009973527.1	XM_009918607.1	XM_010585250.1
NRP2	●	●	●	●	●	●	●	●	●	●	●	×	●	●	●	XM_005442809.1	XM_005237023.1	×	XM_009953060.1	XM_009872164.1	XM_010136564.1	XM_008941652.1	XM_009899093.1	×	×	XM_010565329.1
NTRK2	●	×	●	●	●	●	●	×	●	●	×	×	●	●	×	XM_005441389.1	XM_013301785.1	XM_010200294.1	×	×	XM_010137873.1	×	XM_009907767.1	×	×	XM_010568646.1
NXNL2	×	×	●	●	●	●	×	×	×	×	×	×	×	×	×	×	XM_005239830.1	×	×	×	×	×	XM_009908029.1	×	×	XM_010568693.1
NYX	●	●	×	●	●	×	●	×	●	●	●	●	●	●	●	XM_005431921.1	XM_013296870.1	XM_010196593.1	XM_009946477.1	XM_009872554.1	XM_010132421.1	XM_008945503.1	XM_009904282.1	XM_009974879.1	XM_009923026.1	XM_010571361.1
OPA1	●	●	●	●	●	●	●	●	●	●	●	●	●	●	●	XM_005443703.1	XM_013299379.1	XM_010209393.1	XM_009949429.1	XM_009874685.1	XM_010143351.1	XM_008938868.1	XM_009908731.1	XM_009971742.1	×	XM_010568444.1
OPN3	●	●	●	●	●	×	×	●	●	×	●	●	●	●	●	XM_005436555.1	XM_005239130.1	XM_010202526.1	×	XM_009878197.1	XM_010146076.1	XM_008950393.1	XM_009909169.1	XM_009965781.1	XM_009917055.1	XM_010562605.1
OPN4-1	●	●	●	●	×	●	●	●	●	×	●	●	×	×	●	×	XM_005232528.1	XM_010210159.1	XM_009948938.1	XM_009871766.1	XM_010145660.1	XM_008936519.1	XM_009899279.1	XM_009962353.1	XM_009914040.1	XM_010586166.1
OPN5	●	×	×	●	×	●	×	×	×	×	×	●	×	●	×	XM_005441560.1	XM_005239189.1	XM_010199969.1	XM_009948078.1	XM_009873316.1	XM_010142294.1	×	XM_009905310.1	XM_009971991.1	×	XM_010584279.1
PCDH15	●	●	●	●	●	●	●	●	●	●	●	●	●	●	●	XM_005446263.1	XM_005235117.1	XM_010205548.1	XM_009952668.1	XM_009872888.1	XM_010144416.1	×	XM_009896415.1	×	XM_009914396.1	XM_010566632.1
PDCL	●	●	●	●	●	●	●	●	●	●	●	●	●	●	●	XM_005442064.1	XM_005231193.2	XM_010210151.1	XM_009946641.1	XM_009869356.1	XM_010142050.1	XM_008947895.1	XM_009907468.1	XM_009965660.1	XM_009912309.1	XM_010570740.1
PDE6B	●	●	●	●	●	●	●	●	●	●	●	●	●	●	●	XM_005446863.2	XM_005232829.2	XM_010208627.1	XM_009956828.1	XM_009878330.1	XM_010137072.1	XM_008937584.1	XM_009908770.1	XM_009967470.1	XM_009930124.1	×
PDE6C	●	●	●	●	×	●	×	●	●	●	●	●	●	●	●	XM_005432405.2	XM_005238928.2	×	×	XM_009868856.1	×	XM_008937353.1	XM_009897738.1	×	XM_009929017.1	XM_010564932.1
PDE6D	●	×	×	●	●	●	●	×	●	×	●	●	●	●	●	×	×	XM_010196524.1	XM_009952848.1	XM_009874184.1	XM_010143639.1	×	XM_009903509.1	XM_009973169.1	XM_009918418.1	XM_010573022.1
PDE6G	●	●	●	●	×	●	●	●	●	●	●	●	●	●	●	×	×	×	×	×	×	×	×	×	×	×
PDE6H	●	●	●	×	●	●	●	×	●	●	●	●	●	●	●	XM_005441322.1	XM_005237359.1	×	XM_009950014.1	×	XM_010132978.1	×	×	XM_009971651.1	XM_009927258.1	XM_010569194.1
PHOX2B	●	●	×	×	×	●	●	●	●	×	●	●	●	●	●	×	XM_005232164.1	XM_010207102.1	XM_009946136.1	XM_009878249.1	XM_010139558.1	XM_008944181.1	XM_009910739.1	×	XM_009930811.1	XM_010574548.1
PLXNA4	●	●	×	×	×	●	×	×	×	×	×	●	●	●	●	XM_005436737.1	×	×	XM_009950875.1	XM_009870353.1	XM_010138738.1	XM_008936067.1	XM_009900306.1	XM_009964071.1	×	XM_010581025.1
POU4F3	●	●	×	×	●	×	●	●	●	●	×	●	×	●	●	×	×	XM_010208850.1	XM_009953059.1	×	×	×	×	×	×	XM_010569097.1
PPT1	×	×	●	●	×	●	●	×	×	●	●	●	●	●	●	XM_005433091.1	XM_013296641.1	XM_010210787.1	XM_009955100.1	XM_009872342.1	XM_010136963.1	XM_008941344.1	XM_009908535.1	XM_009966011.1	XM_009930837.1	XM_010576077.1
PRPH2	×	×	●	●	●	●	●	●	●	●	●	●	●	●	●	XM_005438984.1	XM_005238696.2	XM_010202700.1	XM_009951052.1	XM_009869081.1	XM_010146193.1	XM_008939543.1	XM_009896584.1	XM_009976278.1	XM_009924994.1	XM_010576457.1
RBP4	×	●	×	×	●	●	×	●	×	●	×	●	×	×	×	XM_005432406.1	XM_013300437.1	×	XM_009959956.1	XM_009868855.1	XM_010136796.1	XM_008937352.1	XM_009897739.1	XM_009964168.1	XM_009929015.1	×
RBP4B	●	●	●	●	●	●	●	×	●	●	●	●	●	×	●	×	XM_013295514.1	XM_010208628.1	XM_009956830.1	XM_009878328.1	XM_010137071.1	XM_008937583.1	XM_009908769.1	×	XM_009930126.1	×
RCVRN	●	●	×	●	●	●	●	●	●	●	●	●	●	●	●	XM_005434283.2	XM_005235647.1	×	×	×	×	×	×	×	×	×
RDH10	●	●	●	●	×	●	●	●	×	×	●	●	×	●	●	XM_005443242.1	XM_013302310.1	XM_010204855.1	XM_009954617.1	XM_009866744.1	XM_010133496.1	XM_008944210.1	XM_009907616.1	XM_009970922.1	XM_009929640.1	XM_010575924.1
RDH8	×	●	×	×	●	×	●	×	×	●	●	●	●	×	●	×	×	×	×	×	×	×	×	×	×	×
REEP6	●	●	●	●	●	●	●	●	×	●	●	●	●	●	×	XM_005444330.1	XM_005244203.1	×	×	XM_009871583.1	×	XM_008944574.1	XM_009899205.1	×	×	XM_010563282.1
RGR	●	●	●	●	●	●	●	●	●	●	●	●	●	●	●	XM_005433485.1	XM_005236749.1	XM_010195296.1	XM_009952176.1	XM_009866240.1	XM_010136273.1	XM_008948971.1	×	XM_009965021.1	XM_009929727.1	XM_010567853.1
RGS9	●	●	●	×	●	●	●	●	●	●	●	●	●	●	●	XM_014286241.1	XM_013299210.1	XM_010195698.1	XM_009947777.1	XM_009872113.1	XM_010145716.1	XM_008941969.1	×	XM_009973627.1	XM_009924291.1	XM_010578595.1
RGS9BP	●	●	×	×	●	●	●	●	●	●	●	●	●	●	●	XM_005444620.1	XM_005229341.2	XM_010198662.1	XM_009961710.1	XM_009868140.1	XM_010144613.1	XM_008946597.1	XM_009902745.1	XM_009974167.1	XM_009923575.1	XM_010585106.1
RH1	●	●	●	●	●	●	●	●	●	●	●	●	●	●	●	XM_005443603.1	XM_005240222.2	×	XM_009949111.1	XM_009875238.1	XM_010145186.1	×	XM_009904062.1	×	XM_009914629.1	XM_010570157.1
RH2	×	×	×	●	×	●	×	×	●	●	●	●	×	×	●	×	XM_005239654.1		XM_009959488.1	×	×	XM_008939766.1	×	×	XM_009928076.1	XM_010584680.1
RORB	×	×	×	●	●	●	●	×	●	●	×	●	×	●	●	XM_005443768.1	XM_005242190.1	XM_010200906.1	XM_009947829.1	XM_009865810.1	XM_010144860.1	×	XM_009902115.1	×	XM_009915544.1	XM_010568590.1
RPE65	×	×	●	×	×	●	●	●	●	●	●	●	●	●	×	XM_005438249.1	XM_005244483.1	×	XM_009955433.1	XM_009873091.1	XM_010141086.1	XM_008936168.1	XM_009909100.1	×	×	XM_010561507.1
RPGR	●	×	●	●	●	●	●	●	●	●	×	●	●	●	●	XM_005431931.1	XM_013296848.1	XM_010196384.1	×	XM_009872571.1	XM_010133816.1	XM_008939785.1	XM_009904447.1	XM_009965886.1	XM_009929699.1	XM_010571388.1
RRH	×	●	●	×	●	×	×	×	×	●	●	●	●	●	●	XM_005445981.1	XM_005238040.1	XM_010202313.1	XM_009961865.1	XM_009864998.1	XM_010134193.1	XM_008937093.1	XM_009904862.1	XM_009970955.1	XM_009925884.1	×
SAG	●	●	×	×	×	●	●	×	×	●	●	●	●	●	●	XM_014281970.1	XM_013305328.1	XM_010195581.1	XM_009946614.1	XM_009870297.1	XM_010134068.1	×	XM_009900977.1	XM_009967181.1	XM_009924799.1	XM_010568189.1
SALL1	●	●	●	×	●	●	●	●	●	●	●	●	●	●	●	×	XM_005233849.2	XM_010204611.1	XM_009947544.1	XM_009872980.1	XM_010139072.1	XM_008941573.1	×	XM_009976945.1	×	XM_010585011.1
SEMA3A	●	●	●	●	●	●	●	×	●	●	●	●	●	●	●	×	XM_005240155.2	×	XM_009950898.1	×	XM_010140569.1	XM_008935756.1	XM_009899967.1	XM_009963908.1	XM_009922568.1	XM_010580947.1
SEMA3F	●	●	●	●	×	●	●	●	●	●	●	●	●	●	●	×	×	×	×	×	×	×	×	×	×	×
SIX4	●	●	●	●	●	●	●	●	●	●	●	●	×	●	●	XM_005437296.1	XM_005241804.2	XM_010203445.1	XM_009946151.1	×	XM_010145839.1	XM_008937216.1	XM_009903749.1	XM_009976894.1	XM_009915431.1	XM_010584164.1
SLC1A3	●	●	●	●	●	●	●	●	●	●	●	×	●	●	●	XM_005432892.1	XM_005230397.2	XM_010208666.1	XM_009949464.1	XM_009868865.1	XM_010131497.1	×	XM_009903722.1	×	XM_009919579.1	XM_010565665.1
SLC24A1	●	●	×	●	×	●	×	×	×	●	●	×	×	×	×	XM_005435578.1	XM_005235093.1	XM_010207513.1	XM_009956683.1	XM_009867995.1	XM_010140955.1	XM_008940378.1	XM_009903941.1	XM_009967269.1	XM_009924792.1	XM_010572071.1
SLC24A2	●	●	×	●	×	●	●	●	●	●	●	●	●	●	●	×	×	×	×	×	×	×	×	×	×	×
SLITRK6	●	●	●	●	●	●	●	●	●	●	●	●	●	●	●	XM_005446285.1	XM_005244476.1	XM_010196220.1	XM_009948589.1	XM_009876283.1	XM_010133522.1	XM_008943051.1	XM_009905777.1	XM_009976731.1	XM_009917006.1	XM_010581505.1
SWS1	●	●	●	●	×	×	×	×	×	×	×	×	●	●	●	×	XM_013297563.1	×	×	×	×	×	XM_009900219.1	×	×	XM_010568780.1
SWS2	●	×	×	●	●	●	●	●	●	●	×	●	●	●	●	×	×	×	×	×	×	×	×	×	×	×
TFAP2A	●	●	●	×	●	×	●	●	●	×	●	●	●	●	●	XM_005434952.1	XM_013300555.1	XM_010201099.1	×	×	×	XM_008949207.1	XM_009905399.1	×	×	XM_010573228.1
THY1	●	×	●	●	●	●	●	●	●	●	●	●	●	●	●	XM_005440188.1	XM_005243051.1	XM_010199908.1	XR_719625.1	XM_009864685.1	XM_010137002.1	XM_008941040.1	XM_009901559.1	XM_009967755.1	XR_718797.1	XR_775269.1
TMEM126A	×	×	×	×	●	●	●	●	×	×	●	×	●	●	●	XM_005434673.1	XM_013295071.1	×	×	XM_009870067.1	XM_010135632.1	×	×	XM_009974017.1	XM_009918428.1	XM_010576560.1
TRPM1	●	●	●	×	●	●	●	●	●	●	●	×	●	●	●	XM_005431848.1	XM_005234195.1	XM_010208352.1	XM_009948913.1	×	XM_010134553.1	×	XM_009911300.1	×	XM_009921562.1	XM_010572265.1
TULP1	●	●	×	●	●	●	●	×	●	●	●	●	●	●	●	XM_005447146.1	XM_005239714.1	XM_010205353.1	×	×	XM_010135174.1	XM_008939823.1	XM_009906210.1	×	×	XM_010584788.1
VISININ	×	×	●	●	●	●	●	●	●	●	●	●	●	●	●	×	×	×	×	×	×	×	×	×	×	×
VSX1	●	●	●	●	●	●	●	●	●	●	●	●	●	●	●	XM_005440572.1	XM_005242554.1	×	XM_009957376.1	×	XM_010145484.1	XM_008942013.1	×	×	×	XM_010577863.1
VSX2	●	●	●	●	●	●	×	●	●	●	●	●	●	×	●	XM_005447412.1	XM_005243910.1	×	XM_009947740.1	XM_009871259.1	XM_010132652.1	XM_008945704.1	XM_009909412.1	XM_009974715.1	×	XM_010583996.1
WFS1	●	●	●	●	●	●	●	●	●	●	●	●	●	●	×	XM_005433157.1	XM_005243077.2	XM_010201681.1	XM_009954364.1	XM_009878459.1	XM_010143615.1	XM_008941816.1	XM_009904195.1	XM_009966774.1	XM_009927054.1	XM_010583482.1
